# Supplementary material for: Impact of Panax notoginseng Residue on Rumen Microbial Community, Blood Biochemical Parameters and Growth Performance in Cattle: A Preliminary Study on Its Potential as a Feed Resource
Source: Animals (Basel). 2025 Mar 11;15(6):788. doi: 10.3390/ani15060788 (PMC11939262; doi:10.3390/ani15060788)
Supplement: Supplementary file 1 [file animals-15-00788-s001.zip]

Archive with 1 entries (1 files):
- animals-3422225-supplementary.pdf
